# Supplementary material for: Analysis of the Changes in Diversity of Culturable Bacteria in Different Niches of Mulberry Fields and Assessment of Their Plant Growth-Promoting Potential
Source: Microorganisms. 2025 Apr 28;13(5):1012. doi: 10.3390/microorganisms13051012 (PMC12114483; doi:10.3390/microorganisms13051012)
Supplement: Supplementary file 1 [file microorganisms-13-01012-s001.zip]

Archive with 1 entries (1 files):
- microorganisms-3543963-supplementary.pdf
